# Supplementary material for: Phylogenetic inference of changes in amino acid propensities with single-position resolution
Source: PLoS Comput Biol. 2022 Feb 18;18(2):e1009878. doi: 10.1371/journal.pcbi.1009878 (PMC9106220; doi:10.1371/journal.pcbi.1009878)
Supplement: S1 Table — (XLSX) [file pcbi.1009878.s004.xlsx]

## Sheet: Sheet1
site(hxb2)	amino acid	higher fitness in A?	lower fitness in A?	higher fitness in B?	lower fitness in B?	higher fitness in C?	lower fitness in C?
2	M	0	0	0	1	1	0
3	A	0	1	0	0	0	0
4	R	1	0	0	0	1	0
5	K	0	0	1	1	0	0
5	M	1	0	0	0	0	1
6	H	0	1	0	0	0	0
11	G	0	0	1	0	0	0
12	S	1	0	0	0	1	0
12	K	0	1	0	1	0	0
17	G	0	1	0	0	0	0
17	L	0	0	1	0	1	0
18	A	0	0	0	0	0	1
21	T	0	0	0	1	0	0
22	M	0	0	1	0	0	0
23	A	0	0	0	0	1	0
23	W	0	1	0	0	0	0
42	I	0	1	0	0	0	0
46	T	0	0	1	0	1	0
46	R	0	1	0	0	0	1
46	Q	0	0	1	0	1	0
48	T	0	1	0	0	0	1
48	P	0	0	0	0	1	0
51	P	0	0	1	0	0	0
51	I	0	0	0	0	0	1
59	I	0	0	0	1	1	0
60	P	0	0	0	1	1	0
60	T	0	0	0	0	0	1
61	T	0	0	0	0	0	1
62	E	0	0	1	0	0	0
62	D	0	0	1	0	1	0
62	K	0	0	0	0	0	1
65	A	0	1	0	0	0	0
65	M	1	0	0	0	1	0
68	M	0	1	0	0	0	0
80	S	0	1	0	0	0	1
80	D	0	0	1	0	1	0
82	L	0	0	1	0	0	0
84	V	1	0	0	0	0	0
84	H	0	0	0	1	1	0
85	D	0	0	0	0	1	0
85	R	0	1	0	0	0	0
85	I	0	0	0	0	1	0
85	F	0	0	1	0	1	0
85	W	0	0	0	0	1	0
85	L	0	1	0	0	0	1
85	K	0	1	0	0	0	1
85	E	0	1	0	0	0	1
86	F	0	0	0	1	1	0
89	M	0	1	0	0	0	1
89	I	0	0	1	0	1	0
90	A	0	0	1	0	1	0
90	S	0	0	0	0	0	1
92	E	0	1	0	0	0	0
92	S	0	0	1	0	1	0
95	I	1	0	1	0	1	0
96	G	0	1	0	0	0	1
96	R	0	0	1	0	1	0
97	N	0	0	0	0	0	1
97	T	0	0	0	0	0	1
97	E	0	0	1	0	1	0
97	Q	0	1	0	0	0	1
99	K	1	0	0	0	1	0
99	Y	0	0	0	0	1	0
99	S	0	0	0	0	1	0
99	D	0	1	0	1	0	0
105	Q	0	1	0	0	0	0
105	D	0	0	0	0	1	0
110	Y	0	0	0	1	1	0
115	R	0	0	0	1	1	0
117	Q	1	0	0	0	0	0
117	T	0	1	0	0	0	0
120	A	0	1	0	0	0	1
120	I	0	0	1	0	1	0
121	Q	1	0	0	0	1	0
121	E	0	1	0	1	0	1
122	I	0	1	0	0	0	1
122	M	0	0	1	0	1	0
127	A	0	0	1	0	0	0
130	H	0	1	0	0	0	1
130	D	0	1	0	0	0	1
130	K	0	0	1	0	0	0
130	T	0	0	0	0	1	0
130	R	0	0	1	0	1	0
155	R	0	0	1	0	1	0
155	T	0	1	0	0	0	1
159	V	0	0	0	1	0	0
159	S	0	1	0	1	0	0
159	Y	1	0	0	0	1	0
160	S	0	0	1	0	1	0
160	R	0	0	1	0	0	0
161	M	0	0	1	0	1	0
161	V	0	1	0	0	0	1
161	I	0	1	0	0	0	1
161	A	0	0	0	0	1	0
161	T	0	0	0	0	1	0
162	S	0	1	0	0	0	0
168	R	1	0	1	0	1	0
168	E	0	1	0	0	0	1
168	N	0	0	0	0	0	1
172	I	1	0	0	0	0	1
172	V	1	0	1	0	0	0
173	H	1	0	0	0	0	0
173	P	0	0	0	0	1	0
174	S	0	0	1	0	0	0
176	L	0	1	0	0	0	0
176	Y	0	0	0	0	1	0
177	H	0	0	1	0	1	0
177	N	0	1	0	0	0	0
178	R	1	0	1	0	1	0
178	N	0	1	0	0	0	0
178	T	0	1	0	0	0	0
178	S	0	1	0	0	0	1
178	K	1	0	0	0	1	0
179	Y	0	1	0	0	0	1
179	P	0	0	1	0	1	0
181	L	0	1	0	1	0	1
182	L	0	0	1	0	1	0
183	S	0	0	1	0	1	0
183	Q	0	1	0	0	0	0
183	E	0	0	0	0	1	0
183	K	0	1	0	0	0	0
192	I	0	0	1	0	1	0
192	M	0	1	0	0	0	1
192	T	0	0	0	0	0	1
192	V	0	0	0	0	1	0
193	M	0	1	0	0	0	1
193	F	0	0	1	0	1	0
195	T	0	0	0	0	1	0
198	N	0	1	0	0	0	1
198	S	0	0	1	0	1	0
201	V	0	0	1	0	1	0
201	L	0	1	0	0	0	1
201	M	0	0	1	0	1	0
202	A	0	0	1	0	1	0
202	K	0	1	0	0	0	1
202	R	0	1	0	0	0	1
204	T	0	1	0	0	0	0
208	T	0	0	0	0	0	1
208	I	1	0	1	0	0	0
208	G	0	0	0	0	1	0
208	Y	0	0	0	1	0	0
209	N	0	0	0	0	1	0
209	T	0	1	0	0	0	1
211	V	0	0	0	1	0	0
225	L	0	1	0	0	0	0
225	S	0	0	0	0	1	0
227	R	0	0	1	0	1	0
227	Q	0	1	0	0	0	1
227	I	0	0	0	0	0	1
229	D	0	0	0	0	1	0
229	R	0	1	0	0	0	0
230	N	0	1	0	0	0	0
230	E	0	0	0	0	1	0
231	T	0	1	0	0	0	1
231	E	0	0	1	0	1	0
232	G	0	1	0	1	0	0
232	E	0	0	0	0	1	0
232	A	0	0	1	0	1	0
232	T	0	1	0	0	0	0
232	M	0	0	0	0	0	1
233	Y	0	1	0	0	0	0
234	H	0	0	0	0	0	1
234	T	0	0	0	0	1	0
236	V	0	0	0	0	1	0
236	L	0	0	1	0	0	0
236	S	0	1	0	1	0	1
236	I	0	0	1	0	1	0
236	A	1	0	0	0	1	0
236	M	0	0	0	0	1	0
237	R	0	0	0	0	1	0
238	I	0	0	0	0	1	0
238	L	1	0	0	0	1	0
238	Q	0	1	0	0	0	0
240	R	0	0	0	0	1	0
240	Q	1	0	0	0	0	0
240	T	0	1	0	1	0	0
240	V	0	0	0	1	0	0
244	S	1	0	0	0	0	0
244	I	0	1	0	0	0	0
244	R	0	0	0	0	1	0
245	I	0	1	0	0	0	0
246	L	0	0	1	0	0	0
252	V	0	0	0	1	1	0
254	M	0	0	1	0	0	0
255	A	1	0	0	0	0	0
265	V	0	0	0	0	0	1
267	G	0	0	1	0	0	0
268	K	0	1	0	0	0	1
268	D	0	0	1	0	1	0
268	N	1	0	0	0	0	0
270	T	0	0	1	0	1	0
270	I	0	1	0	0	0	0
271	M	0	0	0	0	0	1
271	S	0	0	0	1	1	0
272	V	1	0	1	0	1	0
272	L	0	1	0	0	0	1
272	M	0	0	0	1	1	1
273	S	1	0	1	0	1	0
273	K	0	1	0	0	0	1
274	F	0	0	1	0	1	0
274	K	0	0	0	1	0	0
274	Y	0	1	0	0	0	0
275	K	0	0	1	0	1	0
275	D	0	1	0	0	0	1
275	A	0	1	0	0	0	1
275	S	0	1	0	0	0	0
277	M	0	0	1	0	0	0
277	F	0	0	0	0	0	1
278	E	0	0	1	0	1	0
278	N	0	0	1	0	1	0
278	K	0	0	1	0	1	0
278	A	0	0	1	0	1	0
278	M	0	0	0	0	0	1
278	S	0	1	0	0	0	1
280	S	1	0	0	0	0	0
281	T	0	1	0	1	0	1
281	V	0	0	1	0	1	0
281	S	0	0	0	0	1	0
281	G	0	0	0	0	1	0
282	E	0	0	0	0	0	1
282	N	0	0	1	0	0	0
283	I	0	0	1	0	1	0
283	V	0	1	0	0	0	0
283	N	0	0	0	0	0	1
284	V	0	0	1	0	0	0
284	L	0	0	0	0	0	1
286	I	0	1	0	0	0	1
286	A	0	0	1	0	1	0
287	T	0	0	0	1	1	1
288	M	0	1	0	0	0	1
288	F	1	0	0	0	1	0
289	K	0	1	0	1	0	0
289	Q	0	0	1	0	0	0
289	D	0	0	0	0	1	0
289	T	1	0	0	0	0	0
290	V	0	1	0	0	0	0
290	A	0	1	0	0	0	0
290	T	0	1	0	0	0	0
290	K	0	0	0	0	1	0
290	Q	0	0	1	0	1	0
291	T	0	1	0	0	0	1
291	P	0	0	1	0	1	0
293	S	0	0	1	0	1	0
293	G	0	0	1	0	1	0
293	R	0	0	1	0	1	0
293	P	0	0	1	0	1	0
293	I	0	1	0	0	0	1
293	V	0	1	0	0	0	1
293	Q	0	1	0	0	0	1
293	D	0	0	1	0	1	0
295	V	0	0	1	0	0	0
295	H	0	1	0	0	0	0
297	E	0	1	0	0	0	1
297	A	0	0	1	0	1	0
297	S	0	0	0	0	0	1
297	V	0	0	1	0	0	0
300	G	0	0	1	0	1	0
300	S	0	1	0	0	0	1
313	R	0	0	1	0	1	0
316	A	0	0	1	0	0	0
316	S	0	0	0	0	0	1
318	H	0	0	0	0	0	1
318	F	0	0	1	0	1	0
325	G	1	0	0	0	0	0
328	N	1	0	0	0	0	0
328	K	0	1	0	0	0	1
328	R	0	1	0	0	0	1
328	E	0	0	1	0	1	0
332	S	0	0	1	0	0	0
332	T	0	1	0	0	0	1
332	K	0	0	0	0	1	0
333	L	0	1	0	0	0	1
333	V	0	0	1	0	1	0
334	T	0	0	1	0	1	0
334	P	0	0	0	1	1	0
334	N	0	1	0	0	0	1
337	Q	0	1	0	0	0	1
337	V	0	0	0	0	1	0
337	D	0	0	0	1	0	0
337	R	0	0	0	0	1	0
337	E	0	1	0	0	0	0
337	L	0	0	1	0	1	0
337	N	0	0	1	0	1	0
339	S	0	0	1	0	1	0
339	T	0	0	1	0	0	0
339	E	0	1	0	0	0	1
340	R	0	0	0	1	0	0
341	A	0	0	0	0	0	1
341	S	0	0	0	0	1	0
341	I	0	0	1	0	0	0
342	A	0	0	0	1	0	0
343	T	0	0	0	0	1	0
343	G	0	0	0	0	0	1
343	A	0	0	0	0	0	1
344	E	0	0	0	0	1	0
347	G	0	0	0	1	0	0
347	R	0	0	1	0	1	0
347	K	0	0	1	0	1	0
347	E	0	0	1	0	1	0
347	I	0	1	0	0	0	1
347	V	0	0	0	0	0	1
347	T	0	1	0	0	0	1
361	L	0	0	0	0	0	1
361	Y	0	0	1	0	0	0
363	E	0	0	0	0	1	0
369	V	1	0	0	0	0	1
369	R	0	0	0	1	1	0
369	P	0	0	1	1	0	0
371	V	0	0	1	0	0	0
373	M	0	0	1	0	0	0
375	M	0	0	1	0	1	0
375	T	0	1	0	0	0	0
375	F	0	0	1	0	1	0
375	N	0	0	0	1	0	0
375	I	0	0	0	0	1	0
379	H	0	0	0	1	1	1
384	F	0	1	0	0	0	1
386	Y	0	0	1	0	1	0
387	S	0	1	0	0	0	0
388	A	0	1	0	0	0	0
388	I	0	0	0	1	0	0
388	V	1	0	0	0	0	0
389	G	0	0	1	0	0	0
389	Q	0	0	0	1	0	0
421	R	0	1	0	0	0	1
423	V	0	0	0	0	0	1
423	F	0	0	1	0	0	0
425	H	0	1	0	0	0	0
425	R	1	0	0	0	1	0
426	V	1	0	0	0	1	0
426	L	0	0	0	0	1	0
426	R	0	1	0	0	0	1
429	G	0	0	1	0	1	0
429	A	0	1	0	0	0	1
430	A	1	0	0	0	0	0
430	I	0	1	0	1	0	0
430	L	0	0	0	1	0	0
433	S	0	1	0	0	0	1
434	R	0	0	0	1	0	0
437	S	0	0	1	0	0	0
439	R	0	0	0	0	0	1
439	V	0	0	1	0	1	0
440	S	0	1	0	0	0	0
444	N	0	1	0	0	0	0
444	Q	0	0	0	0	1	0
446	N	0	0	1	0	0	0
447	T	0	1	0	0	0	0
448	D	1	0	0	0	0	0
448	S	0	0	1	0	1	0
448	K	0	1	0	1	0	1
448	H	0	1	0	0	0	1
448	Q	0	1	0	0	0	0
452	I	0	0	1	0	1	0
452	M	0	1	0	0	0	1
454	I	0	1	0	0	0	1
454	V	0	0	1	0	1	0
455	A	0	0	0	0	0	1
455	I	0	1	0	0	0	1
455	V	0	0	1	0	0	0
456	M	0	0	0	1	1	0
467	V	0	1	0	0	0	1
467	K	0	0	1	0	1	0
471	E	0	0	1	0	1	0
471	A	0	1	0	0	0	0
471	K	0	0	0	1	0	1
475	I	0	1	0	0	0	0
477	F	0	0	0	0	0	1
477	N	0	0	1	0	0	0
481	N	1	0	1	0	0	0
481	T	0	0	0	0	1	1
488	I	0	0	0	0	0	1
490	C	0	0	0	1	0	0
491	V	0	0	1	0	1	0
491	L	0	1	0	0	0	1
494	F	0	0	0	1	1	1
495	E	0	0	1	0	0	0
496	L	0	1	0	0	0	1
496	V	0	0	1	0	1	0
496	I	0	0	1	0	0	0
500	T	0	0	1	0	0	0
500	S	0	0	1	0	0	0
500	G	0	0	1	0	1	0
500	N	0	0	1	0	1	0
500	R	0	1	0	0	0	1
500	E	0	0	1	0	1	0
504	I	0	0	0	1	0	1
507	K	0	0	1	0	0	0
509	D	0	1	0	1	0	1
509	Q	0	0	1	0	0	0
515	M	0	0	0	0	1	0
515	F	0	1	0	1	0	1
515	I	0	1	0	0	0	0
518	F	1	0	0	0	0	1
520	F	0	0	1	0	1	0
520	I	1	1	0	0	0	1
525	V	0	0	1	0	1	0
525	T	0	1	0	0	0	1
535	T	0	0	0	1	0	0
535	M	0	0	1	0	1	0
541	T	0	0	0	1	0	0
541	V	1	0	0	0	0	0
542	K	0	0	1	0	0	0
543	H	0	0	1	0	1	0
543	L	0	1	0	1	0	1
543	A	1	0	0	0	0	0
543	N	1	0	1	0	1	0
543	K	0	0	1	0	1	0
544	M	0	1	0	1	0	1
546	F	0	0	1	0	0	0
546	T	0	1	0	0	0	0
553	D	0	0	0	0	1	0
557	M	0	1	0	1	0	1
557	K	0	0	1	0	0	0
560	K	0	0	0	0	1	0
564	R	0	1	0	1	0	0
564	Q	1	0	0	0	1	0
578	C	0	0	0	0	0	1
578	T	0	0	1	0	0	0
583	I	0	1	0	0	0	0
585	K	0	0	1	0	0	0
585	T	0	0	0	1	0	0
586	F	0	1	0	0	0	0
586	H	0	0	1	0	0	0
588	R	0	1	0	0	0	1
588	H	0	0	0	0	0	1
588	G	0	0	0	1	0	0
588	Q	0	0	1	0	1	0
588	K	1	0	0	0	1	0
588	T	0	0	1	0	1	0
592	F	0	0	1	0	1	0
592	R	0	1	0	0	0	0
594	S	0	0	0	0	1	0
602	V	0	0	0	0	1	0
605	P	0	0	1	0	0	0
607	D	0	0	1	0	1	0
607	N	0	0	1	0	1	0
607	T	0	1	0	0	0	1
612	T	0	1	0	0	0	0
617	R	1	0	1	0	0	0
618	N	0	1	0	0	0	1
618	T	0	0	1	0	1	0
621	E	0	0	1	0	1	0
621	N	0	1	0	0	0	0
621	Y	0	1	0	0	0	1
621	T	0	1	0	0	0	0
621	K	0	1	0	0	0	0
621	D	1	0	0	0	1	0
629	R	0	0	0	0	0	1
629	I	0	0	1	0	0	0
633	I	0	0	0	0	1	0
633	G	0	0	0	0	1	0
633	K	0	1	0	0	0	0
636	N	0	0	1	0	0	0
636	E	0	0	0	0	1	0
636	G	0	0	0	0	0	1
637	D	0	0	1	0	1	0
637	K	0	1	0	0	0	0
640	Y	0	0	1	0	1	0
640	Q	0	0	0	0	0	1
640	G	0	0	0	1	0	0
640	N	0	0	1	0	0	0
641	I	0	0	1	0	0	0
643	H	0	1	0	0	0	0
643	F	1	0	0	0	0	0
645	M	0	0	1	0	0	0
647	T	0	1	0	0	0	0
647	G	0	0	1	0	1	0
648	V	0	0	1	0	1	0
648	D	0	0	1	0	1	0
648	K	0	1	0	0	0	1
648	Q	0	1	0	0	0	1
651	I	0	1	0	0	0	0
651	V	0	0	0	0	0	1
651	S	0	0	1	0	1	0
651	H	0	0	0	0	0	1
655	I	0	0	0	0	0	1
655	L	0	1	0	0	0	0
655	E	0	0	1	0	1	0
655	M	0	1	0	0	0	1
658	L	0	1	0	0	0	0
659	K	0	0	0	1	1	0
659	D	0	1	0	0	0	0
662	A	0	1	0	0	0	0
662	P	0	0	0	0	1	0
662	S	0	0	0	0	0	1
663	F	0	0	0	0	0	1
663	M	0	0	1	0	0	0
665	R	0	0	1	0	1	0
667	T	1	0	0	0	1	0
667	D	0	1	0	0	0	0
668	N	0	1	0	0	0	0
671	S	0	0	0	1	0	0
671	T	1	0	0	0	0	0
674	S	0	1	0	0	0	0
674	G	0	0	1	0	1	0
674	N	0	0	1	0	0	0
674	E	1	0	0	0	0	0
674	T	0	1	0	0	0	1
677	Q	0	1	0	1	0	1
677	R	1	0	0	0	1	0
677	K	0	0	1	0	0	0
686	M	0	1	0	1	0	1
686	V	1	0	0	0	1	0
699	L	0	0	1	0	1	0
699	C	0	1	0	0	0	1
700	G	0	0	1	0	1	0
701	I	0	1	0	0	0	0
701	E	0	0	0	0	1	0
701	M	0	0	1	0	1	0
702	I	0	0	1	0	1	0
702	F	0	0	0	0	0	1
703	A	1	0	0	0	1	0
704	L	0	0	0	1	0	0
706	Y	0	1	0	0	0	0
707	S	0	0	0	0	0	1
710	E	0	0	0	0	1	0
710	K	0	1	0	0	0	1
715	V	1	0	0	0	1	0
715	I	0	1	0	1	0	0
715	T	0	0	1	0	0	0
719	A	0	0	1	0	0	0
722	L	0	1	0	0	0	1
722	Q	0	0	1	0	1	0
724	T	0	0	0	0	0	1
724	A	0	0	0	0	0	1
724	S	0	0	1	0	1	0
724	L	1	0	0	0	1	0
724	R	0	1	0	0	0	1
725	H	0	0	0	1	1	1
727	H	0	1	0	0	0	1
727	L	0	0	1	0	1	0
728	H	0	0	0	0	1	0
728	N	1	0	0	0	0	0
729	G	0	1	0	0	0	1
729	S	0	0	0	0	1	0
730	L	0	0	1	0	0	0
730	H	0	1	0	0	0	0
731	R	0	0	0	0	1	0
731	F	0	0	0	1	0	0
732	R	1	0	1	0	1	0
732	E	0	1	0	0	0	1
733	L	0	0	0	0	1	0
734	K	0	0	1	0	1	0
734	G	0	1	0	0	0	1
734	N	1	0	0	0	0	0
735	R	0	0	0	0	1	0
735	G	0	1	0	0	0	1
736	D	0	1	0	0	0	1
736	G	0	0	1	0	1	0
739	K	1	0	0	0	1	0
739	D	0	1	0	0	0	0
739	G	0	0	0	0	1	0
740	R	0	1	0	0	0	0
741	G	1	0	1	0	0	0
741	N	0	0	0	1	0	0
742	K	0	0	1	0	1	0
742	T	0	1	0	0	0	1
742	N	0	1	0	0	0	0
742	G	0	1	0	0	0	1
742	S	0	1	0	0	0	1
743	T	1	0	0	0	1	0
743	G	0	1	0	0	0	1
743	N	0	0	1	0	1	0
743	S	0	0	1	0	1	0
744	K	1	0	1	0	1	0
744	G	0	1	0	0	0	1
744	T	0	1	0	0	0	1
744	N	0	0	0	0	1	0
746	T	0	0	0	0	0	1
746	V	0	0	1	0	0	0
747	P	0	1	0	0	0	0
748	F	0	0	1	0	1	0
748	S	0	0	0	0	0	1
749	L	0	0	1	0	1	0
749	A	0	1	0	0	0	0
750	G	0	0	0	0	0	1
750	N	0	0	1	0	0	0
750	D	0	1	0	0	0	1
750	S	0	0	1	0	1	0
750	H	0	1	0	0	0	1
750	T	0	1	0	0	0	1
753	W	0	0	1	0	0	0
753	S	0	1	0	0	0	1
753	F	0	0	0	0	1	0
754	T	0	1	0	0	0	1
754	E	0	1	0	0	0	1
754	S	0	0	1	0	1	0
754	V	0	1	0	0	0	1
756	T	1	0	0	0	0	0
757	L	0	1	0	0	0	0
757	R	0	0	1	0	0	0
758	E	0	0	1	0	1	0
758	V	0	1	0	0	0	1
764	F	0	1	0	0	0	1
764	S	0	0	1	0	1	0
764	R	0	0	1	0	0	0
767	I	0	1	0	0	0	1
767	T	0	0	0	1	0	1
767	L	0	1	0	0	0	0
767	C	0	0	1	0	1	0
769	L	0	0	0	0	0	1
770	H	0	1	0	0	0	1
770	S	0	1	0	0	0	1
770	Q	0	0	1	0	1	0
772	K	1	0	1	0	1	0
773	G	0	1	0	0	0	0
775	L	0	0	0	1	0	0
777	T	0	1	0	0	0	1
777	V	0	0	1	0	1	0
778	V	0	0	0	0	0	1
778	A	0	1	0	0	0	0
778	L	0	0	0	0	0	1
778	T	0	0	1	0	1	0
779	V	0	0	1	0	1	0
779	T	0	1	0	0	0	1
779	L	0	0	0	1	0	0
782	L	0	1	0	0	0	1
782	I	0	0	0	0	1	0
782	A	0	0	1	0	1	0
783	G	0	1	0	0	0	1
783	S	0	0	0	1	1	0
783	Q	0	0	1	0	1	0
791	T	0	0	1	0	1	0
792	T	0	0	1	0	1	0
792	L	0	1	0	0	0	1
797	L	0	0	0	1	0	0
798	S	0	1	0	0	0	0
800	I	0	1	0	0	0	0
801	K	0	1	0	0	0	1
801	L	0	0	1	0	1	0
803	G	0	0	1	0	0	0
803	L	0	0	0	0	0	1
804	C	0	0	1	0	0	0
807	I	0	1	0	0	0	0
809	I	1	0	0	0	1	0
809	R	0	0	1	0	0	0
809	N	0	0	0	0	0	1
809	K	0	1	0	0	0	0
809	H	0	0	0	1	0	0
813	R	0	0	1	0	1	0
813	I	0	0	0	1	0	0
815	I	1	0	1	0	1	0
815	F	0	1	0	1	0	0
815	V	1	0	0	0	1	0
821	R	0	0	1	0	1	0
821	T	0	0	1	0	0	0
821	V	0	1	0	0	0	1
821	P	0	0	0	1	1	0
822	I	0	0	0	0	0	1
822	A	0	1	0	1	0	0
822	T	0	0	1	0	1	0
824	T	0	0	1	0	0	0
824	N	0	0	1	0	1	0
824	V	0	0	0	0	0	1
829	V	0	1	0	0	0	1
829	I	0	1	0	0	0	0
829	A	0	0	0	0	1	0
829	L	0	0	1	0	1	0
829	F	0	0	1	0	1	0
830	L	0	0	1	0	1	0
830	V	0	1	0	0	0	1
832	T	0	0	0	0	0	1
833	I	0	0	0	0	1	0
834	L	0	0	1	0	1	0
834	R	0	1	0	0	0	1
835	T	0	1	0	0	0	1
835	I	0	1	0	0	0	0
835	G	0	0	1	0	1	0
836	L	0	0	0	0	1	0
836	A	0	1	0	0	0	1
836	F	0	0	1	0	1	0
837	Y	0	1	0	0	0	0
837	F	0	1	0	0	0	1
837	W	0	0	1	0	0	0
837	G	1	0	0	0	1	0
837	I	0	0	0	0	1	0
839	G	0	1	0	0	0	1
842	H	0	0	0	0	0	1
842	L	0	0	0	0	1	0
842	S	0	0	1	0	0	0
842	N	0	1	0	0	0	0
843	V	0	1	0	0	0	1
843	T	0	0	1	0	1	0
843	L	0	0	1	0	1	0
845	I	0	0	1	0	1	0
845	N	0	0	1	0	1	0
845	V	0	0	0	0	0	1
847	V	0	1	0	0	0	1
847	L	0	0	1	0	1	0
851	I	0	0	0	0	1	0
854	L	0	1	0	0	0	1
854	S	0	0	1	0	1	0
854	T	0	0	1	0	0	0
854	V	0	0	0	0	1	0
856	P	0	0	0	0	1	0
856	Q	0	0	1	0	1	0
856	V	0	1	0	0	0	1
